# Supplementary material for: Clinical Utility of an Ex Vivo Functional Test in Personalized Cancer Treatment
Source: J Pers Med. 2026 May 31;16(6):298. doi: 10.3390/jpm16060298 (PMC13301710; doi:10.3390/jpm16060298)
Supplement: Supplementary file 1 [file jpm-16-00298-s001.zip]

Archive with 1 entries (1 files):
- jpm-4258722-supplementary.pdf
